# Supplementary material for: Paternity Analyses for the Planning of SIT Projects against the Red Palm Weevil
Source: Insects. 2023 Mar 28;14(4):326. doi: 10.3390/insects14040326 (PMC10144754; doi:10.3390/insects14040326)
Supplement: Supplementary file 1 [file insects-14-00326-s001.zip]

Archive with 1 entries (1 files):
- insects-2187801-supplementary.pdf
